# Supplementary material for: Review of the genus Tylopus Jeekel, 1968, with descriptions of five new species from Thailand (Diplopoda, Polydesmida, Paradoxosomatidae)
Source: Zookeys. 2010 Dec 17;(72):23–68. doi: 10.3897/zookeys.72.744 (PMC3083004; doi:10.3897/zookeys.72.744)
Supplement: XML Treatment for Tylopus bispinosus [file zookeys.72.744-treatment1.xml]

<!DOCTYPE tp:taxon-treatment
  PUBLIC "-//TaxonX//DTD Taxonomic Treatment Publishing DTD v0 20100105//EN" "tax-treatment-NSO.dtd">
<tp:taxon-treatment xmlns:tp="http://www.plazi.org/taxpub"><tp:treatment-meta><mixed-citation publication-type="journal"><person-group><name><surname>Likhitrakarn</surname><given-names>Natdanai</given-names></name><name><surname>Golovatch</surname><given-names>Sergei I.</given-names></name><name><surname>Prateepasen</surname><given-names>Rujiporn</given-names></name><name><surname>Panha</surname><given-names>Somsak</given-names></name></person-group><article-title>Review of the genus <italic>Tylopus</italic> Jeekel, 1968, with descriptions of five new species from Thailand (Diplopoda, Polydesmida, Paradoxosomatidae)
                </article-title><source>Zookeys</source><day>17</day><month>12</month><year>2010</year><volume>2010</volume><issue>72</issue><fpage>23</fpage><lpage>68</lpage><pub-id pub-id-type="doi">10.3897/zookeys.72.744</pub-id></mixed-citation></tp:treatment-meta><tp:nomenclature><tp:taxon-name>
                            <tp:taxon-name-part taxon-name-part-type="genus">Tylopus</tp:taxon-name-part>
                            <tp:taxon-name-part taxon-name-part-type="species">bispinosus</tp:taxon-name-part>
                        <object-id xmlns:xlink="http://www.w3.org/1999/xlink" xlink:type="simple">urn:lsid:zoobank.org:act:D501889C-39AB-427B-A47D-0903412C651C</object-id>
                        </tp:taxon-name><tp:taxon-status xmlns:xlink="http://www.w3.org/1999/xlink" xlink:type="simple">sp. n.</tp:taxon-status><xref ref-type="fig" rid="F1">Figs 1</xref><xref ref-type="fig" rid="F3">3</xref></tp:nomenclature><tp:treatment-sec sec-type="Holotype"><title>Holotype</title><p>♂ (CUMZ), Thailand, Tak Province, Umphang District, near Umphang City, ca 490 m, 16°2'20N, 98°52E, 6.07.2009, leg. S. Panha, J. Sutcharit &amp; N. Likhitrakarn.</p></tp:treatment-sec><tp:treatment-sec sec-type="Paratypes"><title>Paratypes:</title><p>1 ♂, 1 ♀, 2 juv. (CUMZ), same locality, together with holotype. 6 ♂, 4 ♀ (CUMZ), 3 ♂ (ZMUC), 3 ♂ (ZMUM), Tak Province, Umphang District, Doi Hua Mod, 900 m, 16°3'14N, 98°49'16E, 5.06.2009, leg. S. Panha, J. Sutcharit &amp; N. Likhitrakarn. 6 ♂, 1 ♀ (CUMZ), same Province, same District, Cave Ta Ko Bi, ca 530 m, 16°03'14N, 98°49'14E, 5.07.2009, leg. S. Panha, J. Sutcharit &amp; N. Likhitrakarn.</p></tp:treatment-sec><tp:treatment-sec sec-type="Name"><title>Name:</title><p>To emphasize the spiniform processes <bold>h</bold> and <bold>z</bold> of the gonopod.</p></tp:treatment-sec><tp:treatment-sec sec-type="Diagnosis"><title>Diagnosis:</title><p>Differs from congeners in both processes <bold>h</bold> and <bold>z</bold> of the gonopod being spiniform.</p></tp:treatment-sec><tp:treatment-sec sec-type="Description"><title>Description:</title><p>Length 26 mm (holotype), 25–29 mm (♂), 33–38 mm (♀), width of midbody pro- and metazona 2.0 and 2.9 mm (holotype), 1.8–2.4 and 3.1–3.2 mm (♂), 2.4–2.7 and 3.3–3.8 mm (♀), respectively. Coloration of live animals black<!--PageBreak--><!--PageBreak-->-brown (<xref ref-type="fig" rid="F1">Fig. 1A</xref>): calluses of paraterga, venter and legs only slightly lighter, dark brown, but turning light brown in alcohol (<xref ref-type="fig" rid="F1">Fig. 1A–K</xref>).</p><p>Clypeolabral region of head very densely, vertigial region sparsely setose. Epicranial suture distinct. Antennae long and slender, reaching behind segment 4 (♂) or 3 (♀) dorsally. In width, head &lt; collum &lt; segments 3–4 &lt; 2 &lt; 5–16 (♂), or head = segment 3 &lt; 4 &lt; collum &lt; segments 5–16 (♀); thereafter body gradually and gently tapering towards telson (<xref ref-type="fig" rid="F1">Fig. 1B</xref>).</p><p>Tegument generally rather smooth and shining, but prozona very finely rugulose, metaterga often rugose (<xref ref-type="fig" rid="F1">Fig. 1B–G</xref>); surface below paraterga finely microgranular (<xref ref-type="fig" rid="F1">Fig. 1E, F</xref>). Collum with three transverse rows of setae: 5+5 in anterior, 2+2 in middle, and 4+4 in posterior row; paraterga evident, rounded, flap-shaped (<xref ref-type="fig" rid="F1">Fig. 1B, C</xref>). Metaterga with two transverse rows of rather long setae: 2+2 in anterior and 2(3)+2(3) in posterior row, the latter often abraded, but then readily traceable as insertion points. Axial line at most barely visible only on metaterga. Paraterga strongly developed (<xref ref-type="fig" rid="F1">Fig. 1A–G</xref>), lying high (at 1/3–1/4 midbody height), only slightly inclined laterally, pointed caudally and acutangular already from segment 2, especially strongly so on caudal segments; calluses very thin on poreless segments, slightly thicker on pore-bearing ones; anterior 1/3 of poreless calluses with two evident (anterior larger, posterior smaller), lateral, setigerous incisions, but with only a single strong one (anterior) on pore-bearing calluses (<xref ref-type="fig" rid="F1">Fig. 1B–G</xref>); paraterga more strongly developed in ♂. Ozopores entirely lateral, lying in an ovoid groove about 1/3 in front of caudal corner, the latter always surpassing rear tergal contour (<xref ref-type="fig" rid="F1">Fig. 1B–H</xref>). Transverse sulcus evident on metaterga 4–18, reaching base of paraterga, evident and rather deep, faintly rugulose at bottom. Stricture between pro- and metazona very clearly ribbed (<xref ref-type="fig" rid="F1">Fig. 1D</xref>). Epiproct tip faintly concave to subtruncate, pre-apical papillae evident (<xref ref-type="fig" rid="F1">Fig. 1G</xref>). Hypoproct roundly subtrapeziform, caudal setae strongly separated (<xref ref-type="fig" rid="F1">Fig. 1H</xref>). Pleurosternal carinae well-developed on segments 2–17 (♂) or 2–7 (♀), mostly as low bulges anteriorly and a distinct spine posteriorly (<xref ref-type="fig" rid="F1">Fig. 1C, E, F</xref>).</p><p>Sterna moderately setose, without modifications; a deeply notched sternal lobe between ♂coxae 4 (<xref ref-type="fig" rid="F1">Fig. 1I, J</xref>). Legs long and slender (<xref ref-type="fig" rid="F1">Fig. 1B, C, H</xref>), especially so in ♂ compared to ♀ (1.3–1.5 versus 0.9–1.1 times as long as midbody height); prefemora distinctly bulged laterally (<xref ref-type="fig" rid="F1">Fig. 1K</xref>), acropodites with particularly dense, nearly adpressed setae, including tarsal brushes.</p><p>Gonopods (<xref ref-type="fig" rid="F2">Figs 2</xref>, <xref ref-type="fig" rid="F3">3</xref>) with lobe <bold>l</bold> well-demarcated; spine <bold>h</bold> very small; spine <bold>z</bold> considerably more prominent.</p><fig id="F1" position="float" orientation="portrait"><label>Figure 1.</label><caption><p><tp:taxon-name>Tylopus bispinosus</tp:taxon-name> sp. n., ♂ paratype from near Umphang City (A) and ♂ paratype from Doi Hua Mod (B–K). <bold>A</bold> habitus, live coloration <bold>B, C</bold> anterior part of body, dorsal and lateral views, respectively. <bold>D, E</bold> segments 10 and 11, dorsal and lateral views, respectively <bold>F, G, H</bold> posterior part of body, lateral, dorsal and ventral views, respectively <bold>I, J</bold> sternal cones between coxae 4, subcaudal and sublateral views, respectively <bold>K</bold> midbody leg.</p></caption><graphic xmlns:xlink="http://www.w3.org/1999/xlink" xlink:href="ZooKeys-072-023-g001.jpg" position="float" orientation="portrait" xlink:type="simple"/></fig><fig id="F2" position="float" orientation="portrait"><label>Figure 2.</label><caption><p><tp:taxon-name>Tylopus bispinosus</tp:taxon-name> sp. n., ♂ paratype from Doi Hua Mod. <bold>A, B</bold> right gonopod, mesal and lateral views, respectively <bold>C–F</bold> distal part of right gonopod, mesal, lateral, subcaudal and suboral views, respectively. Scale bar: 0.2 mm.</p></caption><graphic xmlns:xlink="http://www.w3.org/1999/xlink" xlink:href="ZooKeys-072-023-g002.jpg" position="float" orientation="portrait" xlink:type="simple"/></fig><fig id="F3" position="float" orientation="portrait"><label>Figure 3.</label><caption><p><tp:taxon-name>Tylopus bispinosus</tp:taxon-name> sp. n., ♂ paratype from Doi Hua Mod. <bold>A, B</bold> right gonopod, lateral and mesal views, respectively. Scale bar: 0.5 mm.</p></caption><graphic xmlns:xlink="http://www.w3.org/1999/xlink" xlink:href="ZooKeys-072-023-g003.jpg" position="float" orientation="portrait" xlink:type="simple"/></fig></tp:treatment-sec></tp:taxon-treatment>
