# Supplementary material for: Review of the genus Tylopus Jeekel, 1968, with descriptions of five new species from Thailand (Diplopoda, Polydesmida, Paradoxosomatidae)
Source: Zookeys. 2010 Dec 17;(72):23–68. doi: 10.3897/zookeys.72.744 (PMC3083004; doi:10.3897/zookeys.72.744)
Supplement: XML Treatment for Tylopus grandis [file zookeys.72.744-treatment2.xml]

<!DOCTYPE tp:taxon-treatment
  PUBLIC "-//TaxonX//DTD Taxonomic Treatment Publishing DTD v0 20100105//EN" "tax-treatment-NSO.dtd">
<tp:taxon-treatment xmlns:tp="http://www.plazi.org/taxpub"><tp:treatment-meta><mixed-citation publication-type="journal"><person-group><name><surname>Likhitrakarn</surname><given-names>Natdanai</given-names></name><name><surname>Golovatch</surname><given-names>Sergei I.</given-names></name><name><surname>Prateepasen</surname><given-names>Rujiporn</given-names></name><name><surname>Panha</surname><given-names>Somsak</given-names></name></person-group><article-title>Review of the genus <italic>Tylopus</italic> Jeekel, 1968, with descriptions of five new species from Thailand (Diplopoda, Polydesmida, Paradoxosomatidae)
                </article-title><source>Zookeys</source><day>17</day><month>12</month><year>2010</year><volume>2010</volume><issue>72</issue><fpage>23</fpage><lpage>68</lpage><pub-id pub-id-type="doi">10.3897/zookeys.72.744</pub-id></mixed-citation></tp:treatment-meta><tp:nomenclature><tp:taxon-name>
                        	<tp:taxon-name-part taxon-name-part-type="genus">Tylopus</tp:taxon-name-part>
                        	<tp:taxon-name-part taxon-name-part-type="species">grandis</tp:taxon-name-part>
                        <object-id xmlns:xlink="http://www.w3.org/1999/xlink" xlink:type="simple">urn:lsid:zoobank.org:act:148C0F96-F560-437A-92FC-6FA159B96699</object-id>
                        </tp:taxon-name><tp:taxon-status xmlns:xlink="http://www.w3.org/1999/xlink" xlink:type="simple">sp. n.</tp:taxon-status><xref ref-type="fig" rid="F4">Figs 4</xref><xref ref-type="fig" rid="F5"/><xref ref-type="fig" rid="F6">6</xref></tp:nomenclature><tp:treatment-sec sec-type="Holotype"><title>Holotype</title><p>♂ (CUMZ), Thailand, Mae Hong Son Province, Pangmapha District, near Cave Pha Mon, 19.07.2008, leg. S. Panha, J. Sutcharit &amp; N. Likhitrakarn.</p></tp:treatment-sec><tp:treatment-sec sec-type="Paratypes"><title>Paratypes:</title><p>1 ♂, 2 ♀ (CUMZ), same lcality, together with holotype. 1 ♂ (CUMZ), same District, Mae Lana crossroads, 19.07.2008, leg. S. Panha, J. Sutcharit &amp; N. Likhitrakarn.</p></tp:treatment-sec><tp:treatment-sec sec-type="Name"><title>Name:</title><p>To emphasize the large size of this species</p></tp:treatment-sec><tp:treatment-sec sec-type="Diagnosis"><title>Diagnosis:</title><p>Differs from congeners in the large size, coupled with a short spiniform process <bold>h</bold>, a basally only poorly delimited lobe <bold>l</bold>, and a small lobiform process <bold>z</bold> of the gonopod.</p></tp:treatment-sec><tp:treatment-sec sec-type="Description"><title>Description:</title><p>Length 41 mm (holotype), 40–42 mm (♂), 38–39 mm (♀), width of midbody pro- and metazona 3.0 and 4.5 mm (holotype), 2.8–3.0 and 4.3–4.5 mm (♂), 3.6–3.8 and 4.7–5.0 mm (♀), respectively. Coloration in alcohol dark<!--PageBreak--><!--PageBreak--> brown to black-brown (<xref ref-type="fig" rid="F4">Fig. 4A–G</xref>): calluses, venter and antennomeres 1–5 slightly to considerably lighter, brown to light yellow-brown (<xref ref-type="fig" rid="F1">Fig. 1A–G</xref>), antennomeres 6 and 7 dark brown.</p><p>All characters as in <tp:taxon-name>Tylopus bispinosus</tp:taxon-name> sp. n., except as follows.</p><p>Antennae short and slender (<xref ref-type="fig" rid="F4">Fig. 4B</xref>), reaching behind segment 3 (♂) or 2 (♀) dorsally. In width, head &lt;collum = segments 3–4 &lt; 2 = 5–16 (♂), or head &lt; segments 3–4 &lt; collum &lt; segment 2 &lt; 5–16 (♀); thereafter body gradually and gently tapering towards telson (<xref ref-type="fig" rid="F4">Fig. 4A–F</xref>).</p><p>Tegument generally rather smooth and either dull (only in places modestly shining) or shining (<xref ref-type="fig" rid="F4">Fig. 4A–G</xref>). Paraterga strongly developed (<xref ref-type="fig" rid="F4">Fig. 4A–G</xref>), lying high (at 1/4–1/5 midbody height), subhorizontal to slightly upturned laterally (<xref ref-type="fig" rid="F4">Fig. 4A–F</xref>). Transverse sulcus either absent or poorly developed, then not reaching bases of paraterga 4, always evident and reaching bases of paraterga 5–18, rather faintly rugulose at bottom. Stricture between pro- and metazona rather faintly beaded to striolate (<xref ref-type="fig" rid="F4">Fig. 4A–C</xref>). Epiproct tip evidently emarginate, pre-apical papillae very distinct (<xref ref-type="fig" rid="F4">Fig. 4F, G</xref>). Hypoproct semi-circular, caudal setae strongly separated (<xref ref-type="fig" rid="F4">Fig. 4G</xref>). Pleurosternal carinae visible on segments 2–15(16) (♂) or segments 2–6 (♀), mostly as low bulges anteriorly and a more or less distinct denticle posteriorly (<xref ref-type="fig" rid="F4">Fig. 4B, D</xref>).</p><p>Sterna moderately setose, without modifications; a slightly notched sternal lobe between ♂ coxae 4 (<xref ref-type="fig" rid="F4">Fig. 4H, I</xref>). Legs long and slender (<xref ref-type="fig" rid="F1">Fig. 1B, C, H</xref>), especially so in ♂ compared to ♀ (1.7–1.8 versus 1.5–1.6 times as long as midbody height); ♂ prefemora distinctly bulged laterally (<xref ref-type="fig" rid="F4">Fig. 4J</xref>), acropodites with particularly dense, nearly adpressed setae, but tarsal brushes missing.</p><p>Gonopods (<xref ref-type="fig" rid="F5">Figs 5, 6</xref>) with lobe <bold>l</bold> poorly demarcated at base; spine <bold>h</bold> very small; process <bold>z</bold> not spiniform, but like a short lobe.</p><fig id="F4" position="float" orientation="portrait"><label>Figure 4.</label><caption><p><tp:taxon-name>Tylopus grandis</tp:taxon-name> sp. n., ♂ paratype from Mae Lana (<bold>A–J</bold>). <bold>A, B</bold> anterior part of body, dorsal and lateral views, respectively <bold>C, D</bold> segments 10 and 11, dorsal and lateral views, respectively <bold>E, F, G</bold> posterior part of body, lateral, dorsal and ventral views, respectively <bold>H, I</bold> sternal cones between coxae 4, subcaudal and sublateral views, respectively <bold>J</bold> midbody leg.</p></caption><graphic xmlns:xlink="http://www.w3.org/1999/xlink" xlink:href="ZooKeys-072-023-g004.jpg" position="float" orientation="portrait" xlink:type="simple"/></fig><fig id="F5" position="float" orientation="portrait"><label>Figure 5.</label><caption><p><tp:taxon-name>Tylopus grandis</tp:taxon-name> sp. n., ♂ paratype from Mae Lana. <bold>A, B</bold> right gonopod, mesal and lateral views, respectively <bold>C–E</bold> distal part of right gonopod, mesal, lateral and suboral views, respectively. Scale bar: 0.2 mm.</p></caption><graphic xmlns:xlink="http://www.w3.org/1999/xlink" xlink:href="ZooKeys-072-023-g005.jpg" position="float" orientation="portrait" xlink:type="simple"/></fig><fig id="F6" position="float" orientation="portrait"><label>Figure 6.</label><caption><p><tp:taxon-name>Tylopus grandis</tp:taxon-name> sp. n., ♂ paratype from Mae Lana. <bold>A, B</bold> right gonopod, lateral and mesal views, respectively. Scale bar: 0.5 mm.</p></caption><graphic xmlns:xlink="http://www.w3.org/1999/xlink" xlink:href="ZooKeys-072-023-g006.jpg" position="float" orientation="portrait" xlink:type="simple"/></fig></tp:treatment-sec><tp:treatment-sec><!--Section generated to contain objects referenced in tp:taxon-treatment.--><fig id="F1" position="float" orientation="portrait"><label>Figure 1.</label><caption><p><tp:taxon-name>Tylopus bispinosus</tp:taxon-name> sp. n., ♂ paratype from near Umphang City (A) and ♂ paratype from Doi Hua Mod (B–K). <bold>A</bold> habitus, live coloration <bold>B, C</bold> anterior part of body, dorsal and lateral views, respectively. <bold>D, E</bold> segments 10 and 11, dorsal and lateral views, respectively <bold>F, G, H</bold> posterior part of body, lateral, dorsal and ventral views, respectively <bold>I, J</bold> sternal cones between coxae 4, subcaudal and sublateral views, respectively <bold>K</bold> midbody leg.</p></caption><graphic xmlns:xlink="http://www.w3.org/1999/xlink" xlink:href="ZooKeys-072-023-g001.jpg" position="float" orientation="portrait" xlink:type="simple"/></fig></tp:treatment-sec></tp:taxon-treatment>
