# Supplementary material for: Review of the genus Tylopus Jeekel, 1968, with descriptions of five new species from Thailand (Diplopoda, Polydesmida, Paradoxosomatidae)
Source: Zookeys. 2010 Dec 17;(72):23–68. doi: 10.3897/zookeys.72.744 (PMC3083004; doi:10.3897/zookeys.72.744)
Supplement: XML Treatment for Tylopus extremus [file zookeys.72.744-treatment3.xml]

<!DOCTYPE tp:taxon-treatment
  PUBLIC "-//TaxonX//DTD Taxonomic Treatment Publishing DTD v0 20100105//EN" "tax-treatment-NSO.dtd">
<tp:taxon-treatment xmlns:tp="http://www.plazi.org/taxpub"><tp:treatment-meta><mixed-citation publication-type="journal"><person-group><name><surname>Likhitrakarn</surname><given-names>Natdanai</given-names></name><name><surname>Golovatch</surname><given-names>Sergei I.</given-names></name><name><surname>Prateepasen</surname><given-names>Rujiporn</given-names></name><name><surname>Panha</surname><given-names>Somsak</given-names></name></person-group><article-title>Review of the genus <italic>Tylopus</italic> Jeekel, 1968, with descriptions of five new species from Thailand (Diplopoda, Polydesmida, Paradoxosomatidae)
                </article-title><source>Zookeys</source><day>17</day><month>12</month><year>2010</year><volume>2010</volume><issue>72</issue><fpage>23</fpage><lpage>68</lpage><pub-id pub-id-type="doi">10.3897/zookeys.72.744</pub-id></mixed-citation></tp:treatment-meta><tp:nomenclature><tp:taxon-name>
                        	<tp:taxon-name-part taxon-name-part-type="genus">Tylopus</tp:taxon-name-part>
                        	<tp:taxon-name-part taxon-name-part-type="species">extremus</tp:taxon-name-part>
                        <object-id xmlns:xlink="http://www.w3.org/1999/xlink" xlink:type="simple">urn:lsid:zoobank.org:act:188F2E10-CAC7-406A-B176-6818DF526D0B</object-id>
                        </tp:taxon-name><tp:taxon-status xmlns:xlink="http://www.w3.org/1999/xlink" xlink:type="simple">sp. n.</tp:taxon-status><xref ref-type="fig" rid="F7">Figs 7</xref><xref ref-type="fig" rid="F8"/><xref ref-type="fig" rid="F9">9</xref></tp:nomenclature><tp:treatment-sec sec-type="Holotype"><title>Holotype</title><p>♂ (CUMZ), Thailand, Chiang Mai Province, Fang District, Doi Phahom Pok National Park, 6.07.2009, leg. A. Pansook.</p></tp:treatment-sec><tp:treatment-sec sec-type="Paratypes"><title>Paratypes:</title><p>1 ♂, 1 ♀ (CUMZ), 1 ♂ (ZMUC), 1 ♂ (ZMUM), same locality, together with holotype.</p></tp:treatment-sec><tp:treatment-sec sec-type="Name"><title>Name:</title><p>To emphasize the extremely long spines <bold>h</bold> and <bold>m</bold> of the gonopod.</p></tp:treatment-sec><tp:treatment-sec sec-type="Diagnosis"><title>Diagnosis:</title><p>Differs from congeners in process <bold>h</bold> being subflagelliform while process <bold>m</bold> extremely long and prominent.</p></tp:treatment-sec><tp:treatment-sec sec-type="Description"><title>Description:</title><p>Length ca 30 mm (holotype), 27–30 mm (♂), 32.5 mm (♀), width of midbody pro- and metazona 2.0 and 2.9 mm (holotype), 1.9–2.4 and 2.8–3.3 mm (♂), 2.5 and 3.0 mm (♀), respectively. Coloration of live animals, as well as of alcohol material black-brown (<xref ref-type="fig" rid="F7">Fig. 7A–G</xref>): calluses of paraterga and antennae only slightly <!--PageBreak-->lighter, light brown to brown, venter and legs contrastingly light, yellow (<xref ref-type="fig" rid="F7">Fig. 7A–G</xref>), tip of antennae pallid.</p><p>All characters as in <tp:taxon-name>Tylopus bispinosus</tp:taxon-name> sp. n., except as follows.</p><p>Antennae rather short and slender, reaching behind to end of segment 3 (♂) dorsally. Collum with paraterga like rudimentary flaps, especially poorly developed in ♀. In width, head &lt; collum = segments 3–4 &lt; 2 &lt; 5–16 (♂) (<xref ref-type="fig" rid="F7">Fig. 7B</xref>), or head &lt; collum &lt; segment 3 &lt; 2 and 4 &lt; 5–16(♀); thereafter body gradually and gently tapering towards telson.<!--PageBreak--><!--PageBreak--></p><p>Metaterga with two transverse rows of rather long setae: 2+2 in anterior and 2(3)+2(3) in posterior row, the latter often abraded, but then readily traceable as insertion points on low longitudinal ridges or tubercles (<xref ref-type="fig" rid="F7">Fig. 7B–G</xref>). Axial line thin, visible on both halves of metaterga. Paraterga strongly developed (<xref ref-type="fig" rid="F7">Fig. 7A–G</xref>), lying rather low (at 1/2–1/3 midbody height), slightly inclined laterally, pointed caudally and acutangular already from segment 2, especially strongly so on caudal segments, very clearly surpassing rear contour only on segments 16–19; anterior 1/3 of poreless calluses with two barely visible, lateral, setigerous incisions, but with only a single, likewise poorly developed incision anteriorly on pore-bearing calluses (<xref ref-type="fig" rid="F7">Fig. 7B–F</xref>); paraterga slightly less strongly developed in ♀. Transverse sulcus evident on metaterga 5–18, reaching bases of paraterga, evident and rather deep, faintly rugulose at bottom. Stricture between pro- and metazona weakly striolate (<xref ref-type="fig" rid="F7">Fig. 7B–G</xref>). Epiproct emarginate at tip, pre-apical papillae evident (<xref ref-type="fig" rid="F7">Fig. 7G</xref>). Hypoproct subtrapeziform, caudal setae widely separated (<xref ref-type="fig" rid="F7">Fig. 7H</xref>). Pleurosternal carinae as compete ridges with a caudal tooth on segments 2–4 (♂) or 2 and 3 (♀), like separated anterior bulges and increasingly poorly developed caudal denticles until segment 16 (<xref ref-type="fig" rid="F7">Fig. 7C, E, F</xref>).</p><p>Sterna moderately setose, without modifications; an entire, linguiform, sternal lobe between ♂ coxae 4 (<xref ref-type="fig" rid="F7">Fig. 7I, J</xref>). Legs long, in ♂ very distinctly incrassate, 1.7–2.0 or ca 1.3 times as long as midbody height in ♂ and ♀, respectively (<xref ref-type="fig" rid="F7">Fig. 7B, C, H</xref>), ♂ prefemora very distinctly bulged laterally and clothed with dense and adpressed pilosity ventrally (<xref ref-type="fig" rid="F7">Fig. 7K</xref>), acropodites also with similarly dense and ventrally adpressed pilosity, including tarsal brushes. All ♂ postfemora and tibiae except for a few posteriormost ones with a small, but evident adenostyle (= tubercle) at midway on ventral side (<xref ref-type="fig" rid="F7">Fig. 7K</xref>).</p><p>Gonopods (<xref ref-type="fig" rid="F8">Figs 8</xref>, <xref ref-type="fig" rid="F9">9</xref>) with lobe <bold>l</bold> well-demarcated, but unusually prominent, high and elongated; spine <bold>h</bold> long, extremely slender and subflagelliform; spine <bold>z</bold> rather short and simple; spine <bold>m</bold> very prominent, straight and long.</p><fig id="F7" position="float" orientation="portrait"><label>Figure 7.</label><caption><p><tp:taxon-name>Tylopus extremus</tp:taxon-name> sp. n., ♂ paratype (<bold>A–K</bold>). <bold>A</bold> habitus, live coloration <bold>B, C</bold> anterior part of body, dorsal and lateral views, respectively <bold>D, E</bold> segments 10 and 11, dorsal and lateral views, respectively <bold>F, G, H</bold> posterior part of body, lateral, dorsal and ventral views, respectively <bold>I, J</bold> sternal cones between coxae 4, subcaudal and sublateral views, respectively <bold>K</bold> midbody leg.</p></caption><graphic xmlns:xlink="http://www.w3.org/1999/xlink" xlink:href="ZooKeys-072-023-g007.jpg" position="float" orientation="portrait" xlink:type="simple"/></fig><fig id="F8" position="float" orientation="portrait"><label>Figure 8.</label><caption><p><tp:taxon-name>Tylopus extremus</tp:taxon-name> sp. n., ♂ paratype. <bold>A, B</bold> right gonopod, mesal and lateral views, respectively <bold>C–F</bold> distal part of right gonopod, mesal, lateral, subcaudal and suboral views, respectively. Scale bar: 0.2 mm.</p></caption><graphic xmlns:xlink="http://www.w3.org/1999/xlink" xlink:href="ZooKeys-072-023-g008.jpg" position="float" orientation="portrait" xlink:type="simple"/></fig><fig id="F9" position="float" orientation="portrait"><label>Figure 9.</label><caption><p><tp:taxon-name>Tylopus extremus</tp:taxon-name> sp. n., ♂ paratype. <bold>A, B</bold> right gonopod, lateral and mesal views, respectively. Scale bar: 0.5 mm.</p></caption><graphic xmlns:xlink="http://www.w3.org/1999/xlink" xlink:href="ZooKeys-072-023-g009.jpg" position="float" orientation="portrait" xlink:type="simple"/></fig></tp:treatment-sec></tp:taxon-treatment>
