# Supplementary material for: Review of the genus Tylopus Jeekel, 1968, with descriptions of five new species from Thailand (Diplopoda, Polydesmida, Paradoxosomatidae)
Source: Zookeys. 2010 Dec 17;(72):23–68. doi: 10.3897/zookeys.72.744 (PMC3083004; doi:10.3897/zookeys.72.744)
Supplement: XML Treatment for Tylopus veliger [file zookeys.72.744-treatment4.xml]

<!DOCTYPE tp:taxon-treatment
  PUBLIC "-//TaxonX//DTD Taxonomic Treatment Publishing DTD v0 20100105//EN" "tax-treatment-NSO.dtd">
<tp:taxon-treatment xmlns:tp="http://www.plazi.org/taxpub"><tp:treatment-meta><mixed-citation publication-type="journal"><person-group><name><surname>Likhitrakarn</surname><given-names>Natdanai</given-names></name><name><surname>Golovatch</surname><given-names>Sergei I.</given-names></name><name><surname>Prateepasen</surname><given-names>Rujiporn</given-names></name><name><surname>Panha</surname><given-names>Somsak</given-names></name></person-group><article-title>Review of the genus <italic>Tylopus</italic> Jeekel, 1968, with descriptions of five new species from Thailand (Diplopoda, Polydesmida, Paradoxosomatidae)
                </article-title><source>Zookeys</source><day>17</day><month>12</month><year>2010</year><volume>2010</volume><issue>72</issue><fpage>23</fpage><lpage>68</lpage><pub-id pub-id-type="doi">10.3897/zookeys.72.744</pub-id></mixed-citation></tp:treatment-meta><tp:nomenclature><tp:taxon-name>
                            <tp:taxon-name-part taxon-name-part-type="genus">Tylopus</tp:taxon-name-part>
                            <tp:taxon-name-part taxon-name-part-type="species">veliger</tp:taxon-name-part>
                        <object-id xmlns:xlink="http://www.w3.org/1999/xlink" xlink:type="simple">urn:lsid:zoobank.org:act:54694D7D-8C76-4705-B81F-0949DFE0D787</object-id>
                        </tp:taxon-name><tp:taxon-status xmlns:xlink="http://www.w3.org/1999/xlink" xlink:type="simple">sp. n.</tp:taxon-status><xref ref-type="fig" rid="F10">Figs 10</xref><xref ref-type="fig" rid="F11"/><xref ref-type="fig" rid="F12">12</xref></tp:nomenclature><tp:treatment-sec sec-type="Holotype"><title>Holotype</title><p>♂ (CUMZ), Thailand, Nan Province, Pua District, Ton Tong Waterfall, ca 1130 m, 19°10'52N, 101°5'45E, 10.10.2009, leg. S. Panha, J. Sutcharit &amp; N. Likhitrakarn.</p></tp:treatment-sec><tp:treatment-sec sec-type="Name"><title>Name:</title><p>To emphasize the velum-shaped end of gonopod lobe <bold>l</bold>.</p></tp:treatment-sec><tp:treatment-sec sec-type="Diagnosis"><title>Diagnosis:</title><p>Differs from congeners except <tp:taxon-name>Tylopus perplexus</tp:taxon-name> <xref ref-type="bibr" rid="B6">Golovatch and Enghoff 1993</xref> in the distal part of gonopod lobe <bold>l</bold> being velum-shaped and supplied with two denticles, from <tp:taxon-name>Tylopus perplexus</tp:taxon-name> in the gonopod lacking spines <bold>m</bold> and <bold>q</bold>, as well as in a much shorter and knife-shaped spine <bold>z</bold>, and a rudimentary spine <bold>h</bold>.</p></tp:treatment-sec><tp:treatment-sec sec-type="Description"><title>Description:</title><p>Length ca 28 mm, width of midbody pro- and metazona 2.0 and 2.6 mm, respectively. Coloration of live animal and alcohol material rather uniformly <!--PageBreak-->dark brown to blackish (<xref ref-type="fig" rid="F1">Fig. 1A</xref>); calluses of paraterga only slightly flavous, brown; antennomeres 1–6 and genae light brown; venter and legs contrastingly yellowish to light brown (<xref ref-type="fig" rid="F10">Fig. 10A–G</xref>).</p><p>All characters as in <tp:taxon-name>Tylopus bispinosus</tp:taxon-name> sp. n., except as follows.</p><p>Clypeolabral region of head very densely setose, but vertigial region bare. Antennae short and barely reaching behind segment 2 dorsally. In width, head = segments 3 and 4 &lt; collum &lt; segment 2 &lt; 5–16; thereafter body gradually and gently tapering<!--PageBreak--><!--PageBreak--> towards telson (<xref ref-type="fig" rid="F10">Fig. 10A–G</xref>). Collum with small, narrowly delimited, rounded, strip-shaped paraterga (<xref ref-type="fig" rid="F10">Fig 10B, C</xref>).</p><p>Metaterga with two transverse rows of long setae: 2+2 in anterior and 2(3)+2(3) in posterior row, the latter often abraded, but then readily traceable as insertion points. Axial line thin, in places incomplete, but readily visible on both halves of metaterga. Paraterga strongly developed (<xref ref-type="fig" rid="F10">Fig. 10A–G</xref>), lying relatively low (at 1/2–1/3 midbody height), evidently inclined ventrolaterally, pointed caudally and acutangular already from segment 2, especially strongly so and surpassing rear tergal contour on segments 16–19; calluses slightly thinner on poreless segments than on pore-bearing ones; poreless calluses with two lateral setigerous incisions, but with only a single, more evident one (anterior) on pore-bearing calluses (<xref ref-type="fig" rid="F10">Fig. 10B–G</xref>). Transverse sulcus evident on metaterga 5–18, reaching bases of paraterga, evident and rather deep, finely, densely and clearly ribbed at bottom. Stricture between pro- and metazona very clearly ribbed (<xref ref-type="fig" rid="F10">Fig. 10B–G</xref>). Epiproct tip clearly emarginate, pre-apical papillae evident (<xref ref-type="fig" rid="F10">Fig. 10F–H</xref>). Hypoproct semi-circular, caudal setae strongly separated (<xref ref-type="fig" rid="F10">Fig. 10H</xref>). Pleurosternal carinae as complete ridges on segments 2–4, thereafter broken into an anterior bulge and a caudal tooth, both growing increasingly reduced until segment 16 (<xref ref-type="fig" rid="F10">Fig. 10C, E, F</xref>).</p><p>Sterna rather densely setose, without modifications except for a subquadrate, setose, sternal lobe between coxae 4 (<xref ref-type="fig" rid="F10">Fig. 10I, J</xref>). Legs relatively short, ca 1.2–1.3 times as long as midbody height, evidently incrassate (<xref ref-type="fig" rid="F10">Fig. 10C, F, K</xref>); prefemora distinctly bulged laterally and clothed with mostly adpressed setae ventrally (<xref ref-type="fig" rid="F10">Fig. 10K</xref>), acropodites likewise with very dense, mostly adpressed setae ventrally; postfemora and tibiae slightly bulged ventrally; tarsal brushes missing.</p><p>Gonopods (<xref ref-type="fig" rid="F11">Figs 11</xref>, <xref ref-type="fig" rid="F12">12</xref>) with lobe <bold>l</bold> well-demarcated, high and prominent, apically with a pointed fan-shaped structure (= velum) and two denticles; spine <bold>h</bold> very small, dentiform; spine <bold>z</bold> prominent, knife-shaped, lying above <bold>l</bold> on lateral side.</p><fig id="F10" position="float" orientation="portrait"><label>Figure 10.</label><caption><p><tp:taxon-name>Tylopus veliger</tp:taxon-name> sp. n., ♂ holotype (<bold>A–K</bold>). <bold>A</bold> habitus, live coloration <bold>B, C</bold> anterior part of body, dorsal and lateral views, respectively <bold>D, E</bold> segments 10 and 11, dorsal and lateral views, respectively <bold>F, G, H</bold> posterior part of body, lateral, dorsal and ventral views, respectively <bold>I, J</bold> sternal cones between coxae 4, subcaudal and sublateral views, respectively <bold>K</bold> midbody leg.</p></caption><graphic xmlns:xlink="http://www.w3.org/1999/xlink" xlink:href="ZooKeys-072-023-g010.jpg" position="float" orientation="portrait" xlink:type="simple"/></fig><fig id="F11" position="float" orientation="portrait"><label>Figure 11.</label><caption><p><tp:taxon-name>Tylopus veliger</tp:taxon-name> sp. n., ♂ holotype. <bold>A, B</bold> right gonopod, mesal and lateral views, respectively <bold>C–F</bold> distal part of right gonopod, mesal, lateral, subcaudal and suboral views, respectively. Scale bar: 0.2 mm.</p></caption><graphic xmlns:xlink="http://www.w3.org/1999/xlink" xlink:href="ZooKeys-072-023-g011.jpg" position="float" orientation="portrait" xlink:type="simple"/></fig><fig id="F12" position="float" orientation="portrait"><label>Figure 12.</label><caption><p><tp:taxon-name>Tylopus veliger</tp:taxon-name> sp. n., ♂ holotype. <bold>A, B</bold> right gonopod, lateral and mesal views, respectively. Scale bar: 0.5 mm.</p></caption><graphic xmlns:xlink="http://www.w3.org/1999/xlink" xlink:href="ZooKeys-072-023-g012.jpg" position="float" orientation="portrait" xlink:type="simple"/></fig></tp:treatment-sec><tp:treatment-sec><!--Section generated to contain objects referenced in tp:taxon-treatment.--><fig id="F1" position="float" orientation="portrait"><label>Figure 1.</label><caption><p><tp:taxon-name>Tylopus bispinosus</tp:taxon-name> sp. n., ♂ paratype from near Umphang City (A) and ♂ paratype from Doi Hua Mod (B–K). <bold>A</bold> habitus, live coloration <bold>B, C</bold> anterior part of body, dorsal and lateral views, respectively. <bold>D, E</bold> segments 10 and 11, dorsal and lateral views, respectively <bold>F, G, H</bold> posterior part of body, lateral, dorsal and ventral views, respectively <bold>I, J</bold> sternal cones between coxae 4, subcaudal and sublateral views, respectively <bold>K</bold> midbody leg.</p></caption><graphic xmlns:xlink="http://www.w3.org/1999/xlink" xlink:href="ZooKeys-072-023-g001.jpg" position="float" orientation="portrait" xlink:type="simple"/></fig></tp:treatment-sec><ref-list><ref id="B6"><mixed-citation xmlns:xlink="http://www.w3.org/1999/xlink" xlink:type="simple"><person-group><name name-style="western"><surname>Golovatch</surname><given-names>SI</given-names></name><name name-style="western"><surname>Enghoff</surname><given-names>H</given-names></name></person-group> (<year>1993</year>)<article-title> Review of the millipede genus <tp:taxon-name>Tylopus</tp:taxon-name>, with descriptions of new species from Thailand (Diplopoda, Polydesmida, Paradoxosomatidae).</article-title><source>Steenstrupia</source><volume>19</volume>:<fpage>85</fpage>-<lpage>125</lpage>.</mixed-citation></ref></ref-list></tp:taxon-treatment>
