# Supplementary material for: Review of the genus Tylopus Jeekel, 1968, with descriptions of five new species from Thailand (Diplopoda, Polydesmida, Paradoxosomatidae)
Source: Zookeys. 2010 Dec 17;(72):23–68. doi: 10.3897/zookeys.72.744 (PMC3083004; doi:10.3897/zookeys.72.744)
Supplement: XML Treatment for Tylopus parajeekeli [file zookeys.72.744-treatment5.xml]

<!DOCTYPE tp:taxon-treatment
  PUBLIC "-//TaxonX//DTD Taxonomic Treatment Publishing DTD v0 20100105//EN" "tax-treatment-NSO.dtd">
<tp:taxon-treatment xmlns:tp="http://www.plazi.org/taxpub"><tp:treatment-meta><mixed-citation publication-type="journal"><person-group><name><surname>Likhitrakarn</surname><given-names>Natdanai</given-names></name><name><surname>Golovatch</surname><given-names>Sergei I.</given-names></name><name><surname>Prateepasen</surname><given-names>Rujiporn</given-names></name><name><surname>Panha</surname><given-names>Somsak</given-names></name></person-group><article-title>Review of the genus <italic>Tylopus</italic> Jeekel, 1968, with descriptions of five new species from Thailand (Diplopoda, Polydesmida, Paradoxosomatidae)
                </article-title><source>Zookeys</source><day>17</day><month>12</month><year>2010</year><volume>2010</volume><issue>72</issue><fpage>23</fpage><lpage>68</lpage><pub-id pub-id-type="doi">10.3897/zookeys.72.744</pub-id></mixed-citation></tp:treatment-meta><tp:nomenclature><tp:taxon-name>
                            <tp:taxon-name-part taxon-name-part-type="genus">Tylopus</tp:taxon-name-part>
                            <tp:taxon-name-part taxon-name-part-type="species">parajeekeli</tp:taxon-name-part>
                        <object-id xmlns:xlink="http://www.w3.org/1999/xlink" xlink:type="simple">urn:lsid:zoobank.org:act:703DB743-0898-4B3A-8D37-A4DD31FE7CD1</object-id>
                        </tp:taxon-name><tp:taxon-status xmlns:xlink="http://www.w3.org/1999/xlink" xlink:type="simple">sp. n.</tp:taxon-status><xref ref-type="fig" rid="F13">Figs 13</xref><xref ref-type="fig" rid="F14"/><xref ref-type="fig" rid="F15">15</xref></tp:nomenclature><tp:treatment-sec sec-type="Holotype"><title>Holotype</title><p>♂ (CUMZ), Thailand, Chiang Mai Province, Chom Thong District, Doi Inthanon National Park, summit, 2520 m, 18°34'29N, 98°28'48E, 12.10.2009, leg. S. Panha, J. Sutcharit &amp; N. Likhitrakarn.</p></tp:treatment-sec><tp:treatment-sec sec-type="Paratype"><title>Paratype:</title><p>1 ♂ (CUMZ), same locality, together with holotype.</p></tp:treatment-sec><tp:treatment-sec sec-type="Name"><title>Name:</title><p>To emphasize the close resemblance to <tp:taxon-name>Tylopus jeekeli</tp:taxon-name> Golovatch &amp; Enghoff, 1993.</p></tp:treatment-sec><tp:treatment-sec sec-type="Diagnosis"><title>Diagnosis:</title><p>Very similar to <tp:taxon-name>Tylopus jeekeli</tp:taxon-name>, especially as regards its gonopod conformation, but differs in the paraterga lying much lower (at ca 1/3 versus 1/4–1/5 midbody height), in the caudal corners of the paraterga protruding behind the rear tergal contour already from segment 16 (versus segment 2), and also in gonopod spine <bold>z</bold> being much smaller and placed closer to the base of spine <bold>h</bold>.</p></tp:treatment-sec><tp:treatment-sec sec-type="Description"><title>Description:</title><p>Length 31 mm (holotype) or 31.5 mm (♂), width of midbody pro- and metazona 2.4 and 3.2 mm (holotype) or 2.3 and 3.4 mm (♂), respectively. Coloration of live animals and alcohol material uniformly blackish-brown (<xref ref-type="fig" rid="F13">Fig. 13A–G</xref>); calluses of paraterga a little lighter, brown; antennomeres 1–5 light brown to yellowish, legs and venter light brown to grey-yellowish (<xref ref-type="fig" rid="F13">Fig. 13A–G</xref>).</p><p>All characters as in <tp:taxon-name>Tylopus bispinosus</tp:taxon-name> sp. n., except as follows.<!--PageBreak--><!--PageBreak--></p><p>Antennae rather short and slender, reaching behind segment 3 dorsally. In width, head = segment 3 &lt; collum &lt; segments 2 and 4 &lt; 5–16; thereafter body gradually and gently tapering towards telson (<xref ref-type="fig" rid="F1">Fig. 1B</xref>).</p><p>Paraterga on collum like large rounded flaps (<xref ref-type="fig" rid="F13">Fig. 13B, C</xref>). Following paraterga lying at about 1/3 midbody height, evidently declined ventrolaterally, subhorizontal only on a few posteriormost segments, mostly pointed caudally, subrectangular until segment 15, thereafter increasingly well protruding behind rear tergal contour (<xref ref-type="fig" rid="F13">Fig. 13A–G</xref>). Metaterga with 2(3)+2(3) and 3–5+3–5 long setae arranged in two transverse rows. Axial line present on both halves of metaterga. Transverse sulcus present on segments 5–18, very finely beaded at bottom (<xref ref-type="fig" rid="F13">Fig. 13B, F, G</xref>). Stricture between pro- and metazona finely striolate (<xref ref-type="fig" rid="F13">Fig. 13B, D</xref>). Epiproct tip broad and emarginate (<xref ref-type="fig" rid="F13">Fig. 13G, H</xref>). Hypoproct semi-circular, both caudal setae widely separated (<xref ref-type="fig" rid="F13">Fig. 13H</xref>). Pleurosternal carinae as complete ridges on segments 2–4, thereafter retained until segment 17 mostly as a small caudal tooth (<xref ref-type="fig" rid="F13">Fig. 13C–F</xref>).</p><p>A low, only slightly divided, setose lobe between coxae 4 (<xref ref-type="fig" rid="F13">Fig. 13I, J</xref>). Legs relatively short, ca 1.6–1.7 times as long as midbody height (<xref ref-type="fig" rid="F13">Fig. 13K</xref>). Femora evidently bulged laterally (<xref ref-type="fig" rid="F13">Fig. 13K</xref>); all postgonopodal legs except two last pairs with an evident adenostyle in parabasal 1/3 of each postfemur and tibia; tarsal brushes missing; all telopoditomeres except tarsi with dense adpressed pilosity (<xref ref-type="fig" rid="F13">Fig. 13K</xref>).</p><p>Gonopods (<xref ref-type="fig" rid="F14">Figs 14</xref>, <xref ref-type="fig" rid="F15">15</xref>) with lobe <bold>l</bold> well-demarcated; spine <bold>h</bold> small, but elongate, not bifid; spine <bold>z</bold> very small, dentiform, placed at base of spine <bold>h</bold>.</p><fig id="F13" position="float" orientation="portrait"><label>Figure 13.</label><caption><p><tp:taxon-name>Tylopus parajeekeli</tp:taxon-name> sp. n., ♂ holotype (<bold>A</bold>) and ♂ paratype (<bold>B–K</bold>). <bold>A</bold> habitus, live coloration <bold>B, C</bold> anterior part of body, dorsal and lateral views, respectively <bold>D, E</bold> segments 10 and 11, dorsal and lateral views, respectively <bold>F, G, H</bold> posterior part of body, lateral, dorsal and ventral views, respectively <bold>I, J</bold> sternal cones between coxae 4, subcaudal and sublateral views, respectively <bold>K</bold> midbody leg.</p></caption><graphic xmlns:xlink="http://www.w3.org/1999/xlink" xlink:href="ZooKeys-072-023-g013.jpg" position="float" orientation="portrait" xlink:type="simple"/></fig><fig id="F14" position="float" orientation="portrait"><label>Figure 14.</label><caption><p><tp:taxon-name>Tylopus parajeekeli</tp:taxon-name> sp. n., ♂ paratype. <bold>A, B</bold> right gonopod, mesal and lateral views, respectively <bold>C–F</bold> distal part of right gonopod, submesal, sublateral, subcaudal and suboral views, respectively. Scale bar: 0.2 mm.</p></caption><graphic xmlns:xlink="http://www.w3.org/1999/xlink" xlink:href="ZooKeys-072-023-g014.jpg" position="float" orientation="portrait" xlink:type="simple"/></fig><fig id="F15" position="float" orientation="portrait"><label>Figure 15.</label><caption><p><tp:taxon-name>Tylopus parajeekeli</tp:taxon-name> sp. n., ♂ paratype. <bold>A, B</bold> right gonopod, lateral and mesal views, respectively. Scale bar: 0.5 mm.</p></caption><graphic xmlns:xlink="http://www.w3.org/1999/xlink" xlink:href="ZooKeys-072-023-g015.jpg" position="float" orientation="portrait" xlink:type="simple"/></fig></tp:treatment-sec><tp:treatment-sec><!--Section generated to contain objects referenced in tp:taxon-treatment.--><fig id="F1" position="float" orientation="portrait"><label>Figure 1.</label><caption><p><tp:taxon-name>Tylopus bispinosus</tp:taxon-name> sp. n., ♂ paratype from near Umphang City (A) and ♂ paratype from Doi Hua Mod (B–K). <bold>A</bold> habitus, live coloration <bold>B, C</bold> anterior part of body, dorsal and lateral views, respectively. <bold>D, E</bold> segments 10 and 11, dorsal and lateral views, respectively <bold>F, G, H</bold> posterior part of body, lateral, dorsal and ventral views, respectively <bold>I, J</bold> sternal cones between coxae 4, subcaudal and sublateral views, respectively <bold>K</bold> midbody leg.</p></caption><graphic xmlns:xlink="http://www.w3.org/1999/xlink" xlink:href="ZooKeys-072-023-g001.jpg" position="float" orientation="portrait" xlink:type="simple"/></fig></tp:treatment-sec></tp:taxon-treatment>
