# Supplementary material for: Review of the genus Tylopus Jeekel, 1968, with descriptions of five new species from Thailand (Diplopoda, Polydesmida, Paradoxosomatidae)
Source: Zookeys. 2010 Dec 17;(72):23–68. doi: 10.3897/zookeys.72.744 (PMC3083004; doi:10.3897/zookeys.72.744)
Supplement: XML Treatment for Tylopus allorugosus [file zookeys.72.744-treatment6.xml]

<!DOCTYPE tp:taxon-treatment
  PUBLIC "-//TaxonX//DTD Taxonomic Treatment Publishing DTD v0 20100105//EN" "tax-treatment-NSO.dtd">
<tp:taxon-treatment xmlns:tp="http://www.plazi.org/taxpub"><tp:treatment-meta><mixed-citation publication-type="journal"><person-group><name><surname>Likhitrakarn</surname><given-names>Natdanai</given-names></name><name><surname>Golovatch</surname><given-names>Sergei I.</given-names></name><name><surname>Prateepasen</surname><given-names>Rujiporn</given-names></name><name><surname>Panha</surname><given-names>Somsak</given-names></name></person-group><article-title>Review of the genus <italic>Tylopus</italic> Jeekel, 1968, with descriptions of five new species from Thailand (Diplopoda, Polydesmida, Paradoxosomatidae)
                </article-title><source>Zookeys</source><day>17</day><month>12</month><year>2010</year><volume>2010</volume><issue>72</issue><fpage>23</fpage><lpage>68</lpage><pub-id pub-id-type="doi">10.3897/zookeys.72.744</pub-id></mixed-citation></tp:treatment-meta><tp:nomenclature><tp:taxon-name>
                            <tp:taxon-name-part taxon-name-part-type="genus">Tylopus</tp:taxon-name-part>
                            <tp:taxon-name-part taxon-name-part-type="species">allorugosus</tp:taxon-name-part>
                        </tp:taxon-name><tp:taxon-authority>Golovatch &amp; Enghoff, 1993</tp:taxon-authority><xref ref-type="fig" rid="F16">Figs 16</xref><xref ref-type="fig" rid="F17"/><xref ref-type="fig" rid="F18">18</xref><tp:nomenclature-citation-list><tp:nomenclature-citation><tp:taxon-name>Tylopus allorugosus</tp:taxon-name><comment><xref ref-type="bibr" rid="B6">Golovatch and Enghoff 1993</xref>: 100.</comment></tp:nomenclature-citation><tp:nomenclature-citation><tp:taxon-name>Tylopus allorugosus</tp:taxon-name><comment>: <xref ref-type="bibr" rid="B3">Enghoff 2005</xref>: 98.</comment></tp:nomenclature-citation></tp:nomenclature-citation-list></tp:nomenclature><tp:treatment-sec sec-type="Material"><title>Material:</title><p>2 ♂ (CUMZ), Thailand, Chiang Mai Province, Chom Thong District, Doi Inthanon National Park, Siriphum Waterfall, ca 1320 m, 18°32'49N, 98°30'57E, 13.10.2009, leg. S. Panha, J. Sutcharit &amp; N. Likhitrakarn; 2 ♂ (CUMZ), same locality, main road, 10 km before summit, ca 1700 m, 18°31'15N, 98°30'1E, 13.10.2009, leg. S. Panha, J. Sutcharit &amp; N. Likhitrakarn.</p><fig id="F16" position="float" orientation="portrait"><label>Figure 16.</label><caption><p><tp:taxon-name>Tylopus allorugosus</tp:taxon-name> Golovatch &amp; Enghoff, 1993, ♂ from 10 km before Doi Inthanon summit (<bold>A–K</bold>). <bold>A</bold> habitus, live coloration <bold>B, C</bold> anterior part of body, dorsal and lateral views, respectively <bold>D, E</bold> segments 10 and 11, dorsal and lateral views, respectively <bold>F, G, H</bold> posterior part of body, lateral, dorsal and ventral views, respectively <bold>I, J</bold> sternal cones between coxae 4, subcaudal and sublateral views, respectively <bold>K</bold> midbody leg.</p></caption><graphic xmlns:xlink="http://www.w3.org/1999/xlink" xlink:href="ZooKeys-072-023-g016.jpg" position="float" orientation="portrait" xlink:type="simple"/></fig><fig id="F17" position="float" orientation="portrait"><label>Figure 17.</label><caption><p><tp:taxon-name>Tylopus allorugosus</tp:taxon-name> Golovatch &amp; Enghoff, 1993, ♂ from 10 km before Doi Inthanon summit. <bold>A, B</bold> right gonopod, mesal and lateral views, respectively <bold>C–F</bold> distal part of right gonopod, submesal, sublateral, subcaudal and suboral views, respectively. Scale bar: 0.2 mm.</p></caption><graphic xmlns:xlink="http://www.w3.org/1999/xlink" xlink:href="ZooKeys-072-023-g017.jpg" position="float" orientation="portrait" xlink:type="simple"/></fig><fig id="F18" position="float" orientation="portrait"><label>Figure 18.</label><caption><p><tp:taxon-name>Tylopus allorugosus</tp:taxon-name> Golovatch &amp; Enghoff, 1993, ♂ from 10 km before Doi Inthanon summit. <bold>A, B</bold> right gonopod, lateral and mesal views, respectively. Scale bar: 0.5 mm.</p></caption><graphic xmlns:xlink="http://www.w3.org/1999/xlink" xlink:href="ZooKeys-072-023-g018.jpg" position="float" orientation="portrait" xlink:type="simple"/></fig></tp:treatment-sec><tp:treatment-sec sec-type="Remarks"><title>Remarks.</title><p>This strictly topotypic material fully agrees with the original description (<xref ref-type="bibr" rid="B6">Golovatch and Enghoff 1993</xref>), showing no evident variation in peripheral and gonopod structure (<xref ref-type="fig" rid="F16">Figs 16</xref><xref ref-type="fig" rid="F17"/>–<xref ref-type="fig" rid="F18">18</xref>).</p></tp:treatment-sec><ref-list><ref id="B6"><mixed-citation xmlns:xlink="http://www.w3.org/1999/xlink" xlink:type="simple"><person-group><name name-style="western"><surname>Golovatch</surname><given-names>SI</given-names></name><name name-style="western"><surname>Enghoff</surname><given-names>H</given-names></name></person-group> (<year>1993</year>)<article-title> Review of the millipede genus <tp:taxon-name>Tylopus</tp:taxon-name>, with descriptions of new species from Thailand (Diplopoda, Polydesmida, Paradoxosomatidae).</article-title><source>Steenstrupia</source><volume>19</volume>:<fpage>85</fpage>-<lpage>125</lpage>.</mixed-citation></ref><ref id="B3"><mixed-citation xmlns:xlink="http://www.w3.org/1999/xlink" xlink:type="simple"><person-group><name name-style="western"><surname>Enghoff</surname><given-names>H</given-names></name></person-group> (<year>2005</year>)<article-title> The millipedes of Thailand (Diplopoda).</article-title><source>Steenstrupia</source><volume>29</volume> (<issue>1</issue>):<fpage>87</fpage>-<lpage>103</lpage>.</mixed-citation></ref></ref-list></tp:taxon-treatment>
