# Supplementary material for: Review of the genus Tylopus Jeekel, 1968, with descriptions of five new species from Thailand (Diplopoda, Polydesmida, Paradoxosomatidae)
Source: Zookeys. 2010 Dec 17;(72):23–68. doi: 10.3897/zookeys.72.744 (PMC3083004; doi:10.3897/zookeys.72.744)
Supplement: XML Treatment for Tylopus jeekeli [file zookeys.72.744-treatment9.xml]

<!DOCTYPE tp:taxon-treatment
  PUBLIC "-//TaxonX//DTD Taxonomic Treatment Publishing DTD v0 20100105//EN" "tax-treatment-NSO.dtd">
<tp:taxon-treatment xmlns:tp="http://www.plazi.org/taxpub"><tp:treatment-meta><mixed-citation publication-type="journal"><person-group><name><surname>Likhitrakarn</surname><given-names>Natdanai</given-names></name><name><surname>Golovatch</surname><given-names>Sergei I.</given-names></name><name><surname>Prateepasen</surname><given-names>Rujiporn</given-names></name><name><surname>Panha</surname><given-names>Somsak</given-names></name></person-group><article-title>Review of the genus <italic>Tylopus</italic> Jeekel, 1968, with descriptions of five new species from Thailand (Diplopoda, Polydesmida, Paradoxosomatidae)
                </article-title><source>Zookeys</source><day>17</day><month>12</month><year>2010</year><volume>2010</volume><issue>72</issue><fpage>23</fpage><lpage>68</lpage><pub-id pub-id-type="doi">10.3897/zookeys.72.744</pub-id></mixed-citation></tp:treatment-meta><tp:nomenclature><tp:taxon-name>
                            <tp:taxon-name-part taxon-name-part-type="genus">Tylopus</tp:taxon-name-part>
                            <tp:taxon-name-part taxon-name-part-type="species">jeekeli</tp:taxon-name-part>
                        </tp:taxon-name><tp:taxon-authority>Golovatch &amp; Enghoff, 1993</tp:taxon-authority><xref ref-type="fig" rid="F25">Figs 25</xref><xref ref-type="fig" rid="F26"/><xref ref-type="fig" rid="F27">27</xref><tp:nomenclature-citation-list><tp:nomenclature-citation><tp:taxon-name>Tylopus jeekeli</tp:taxon-name><comment><xref ref-type="bibr" rid="B6">Golovatch and Enghoff 1993</xref>: 108.</comment></tp:nomenclature-citation><tp:nomenclature-citation><tp:taxon-name>Tylopus jeekeli</tp:taxon-name><comment>: <xref ref-type="bibr" rid="B3">Enghoff 2005</xref>: 99.</comment></tp:nomenclature-citation></tp:nomenclature-citation-list></tp:nomenclature><tp:treatment-sec sec-type="Material"><title>Material:</title><p>4 ♂, 7 ♀, 1 juv. (CUMZ), Thailand, Chiang Mai Province, Mueang Chiang Mai District, Doi Suthep National Park, ca 1300 m, 18°48'9N, 98°54'11E, 22.10.2009, leg. S. Panha, J. Sutcharit &amp; N. Likhitrakarn.</p><fig id="F25" position="float" orientation="portrait"><label>Figure 25.</label><caption><p><tp:taxon-name>Tylopus jeekeli</tp:taxon-name> Golovatch &amp; Enghoff, 1993, ♂ (<bold>A–J</bold>). <bold>A, B</bold> anterior part of body, dorsal and lateral views, respectively. <bold>C, D</bold> segments 10 and 11, dorsal and lateral views, respectively. <bold>E, F, G</bold> posterior part of body, lateral, dorsal and ventral views, respectively <bold>H, I</bold> sternal cones between coxae 4, subcaudal and sublateral views, respectively <bold>J</bold> midbody leg.</p></caption><graphic xmlns:xlink="http://www.w3.org/1999/xlink" xlink:href="ZooKeys-072-023-g025.jpg" position="float" orientation="portrait" xlink:type="simple"/></fig><fig id="F26" position="float" orientation="portrait"><label>Figure 26.</label><caption><p><tp:taxon-name>Tylopus jeekeli</tp:taxon-name> Golovatch &amp; Enghoff, 1993, ♂. <bold>A, B</bold> right gonopod, mesal and lateral views, respectively <bold>C–F</bold> distal part of right gonopod, mesal, lateral, suboral and subcaudal views, respectively. Scale bar: 0.2 mm.</p></caption><graphic xmlns:xlink="http://www.w3.org/1999/xlink" xlink:href="ZooKeys-072-023-g026.jpg" position="float" orientation="portrait" xlink:type="simple"/></fig><fig id="F27" position="float" orientation="portrait"><label>Figure 27.</label><caption><p><tp:taxon-name>Tylopus jeekeli</tp:taxon-name> Golovatch &amp; Enghoff, 1993, ♂. <bold>A, B</bold> right gonopod, lateral and mesal views, respectively. Scale bar: 0.5 mm.</p></caption><graphic xmlns:xlink="http://www.w3.org/1999/xlink" xlink:href="ZooKeys-072-023-g027.jpg" position="float" orientation="portrait" xlink:type="simple"/></fig></tp:treatment-sec><tp:treatment-sec sec-type="Remarks"><title>Remarks.</title><p>This represents a second record of this species, the type locality being Doi Inthanon National Park in the same province. Our material almost fully agrees with the original description (<xref ref-type="bibr" rid="B6">Golovatch and Enghoff 1993</xref>), showing slight variation only in spine <bold>h</bold> of the gonopod being non-bifid, but simple and entire (<xref ref-type="fig" rid="F25">Figs 25</xref><xref ref-type="fig" rid="F26"/>–<xref ref-type="fig" rid="F27">27</xref>).</p></tp:treatment-sec><ref-list><ref id="B6"><mixed-citation xmlns:xlink="http://www.w3.org/1999/xlink" xlink:type="simple"><person-group><name name-style="western"><surname>Golovatch</surname><given-names>SI</given-names></name><name name-style="western"><surname>Enghoff</surname><given-names>H</given-names></name></person-group> (<year>1993</year>)<article-title> Review of the millipede genus <tp:taxon-name>Tylopus</tp:taxon-name>, with descriptions of new species from Thailand (Diplopoda, Polydesmida, Paradoxosomatidae).</article-title><source>Steenstrupia</source><volume>19</volume>:<fpage>85</fpage>-<lpage>125</lpage>.</mixed-citation></ref><ref id="B3"><mixed-citation xmlns:xlink="http://www.w3.org/1999/xlink" xlink:type="simple"><person-group><name name-style="western"><surname>Enghoff</surname><given-names>H</given-names></name></person-group> (<year>2005</year>)<article-title> The millipedes of Thailand (Diplopoda).</article-title><source>Steenstrupia</source><volume>29</volume> (<issue>1</issue>):<fpage>87</fpage>-<lpage>103</lpage>.</mixed-citation></ref></ref-list></tp:taxon-treatment>
