# Supplementary material for: Review of the genus Tylopus Jeekel, 1968, with descriptions of five new species from Thailand (Diplopoda, Polydesmida, Paradoxosomatidae)
Source: Zookeys. 2010 Dec 17;(72):23–68. doi: 10.3897/zookeys.72.744 (PMC3083004; doi:10.3897/zookeys.72.744)
Supplement: XML Treatment for Tylopus perarmatus [file zookeys.72.744-treatment12.xml]

<!DOCTYPE tp:taxon-treatment
  PUBLIC "-//TaxonX//DTD Taxonomic Treatment Publishing DTD v0 20100105//EN" "tax-treatment-NSO.dtd">
<tp:taxon-treatment xmlns:tp="http://www.plazi.org/taxpub"><tp:treatment-meta><mixed-citation publication-type="journal"><person-group><name><surname>Likhitrakarn</surname><given-names>Natdanai</given-names></name><name><surname>Golovatch</surname><given-names>Sergei I.</given-names></name><name><surname>Prateepasen</surname><given-names>Rujiporn</given-names></name><name><surname>Panha</surname><given-names>Somsak</given-names></name></person-group><article-title>Review of the genus <italic>Tylopus</italic> Jeekel, 1968, with descriptions of five new species from Thailand (Diplopoda, Polydesmida, Paradoxosomatidae)
                </article-title><source>Zookeys</source><day>17</day><month>12</month><year>2010</year><volume>2010</volume><issue>72</issue><fpage>23</fpage><lpage>68</lpage><pub-id pub-id-type="doi">10.3897/zookeys.72.744</pub-id></mixed-citation></tp:treatment-meta><tp:nomenclature><tp:taxon-name>
                            <tp:taxon-name-part taxon-name-part-type="genus">Tylopus</tp:taxon-name-part>
                            <tp:taxon-name-part taxon-name-part-type="species">perarmatus</tp:taxon-name-part>
                        </tp:taxon-name><tp:taxon-authority>Hoffman, 1973</tp:taxon-authority><xref ref-type="fig" rid="F34">Figs 34</xref><xref ref-type="fig" rid="F35"/><xref ref-type="fig" rid="F36"/><xref ref-type="fig" rid="F37"/><xref ref-type="fig" rid="F38">38</xref><tp:nomenclature-citation-list><tp:nomenclature-citation><tp:taxon-name>Tylopus perarmatus</tp:taxon-name><comment><xref ref-type="bibr" rid="B7">Hoffman 1973</xref>: 372.</comment></tp:nomenclature-citation><tp:nomenclature-citation><tp:taxon-name>Tylopus perarmatus</tp:taxon-name><comment>: <xref ref-type="bibr" rid="B6">Golovatch and Enghoff 1993</xref>: 106.</comment></tp:nomenclature-citation><tp:nomenclature-citation><tp:taxon-name>Tylopus perarmatus</tp:taxon-name><comment>: <xref ref-type="bibr" rid="B3">Enghoff 2005</xref>: 99<!--PageBreak--><!--PageBreak-->.</comment></tp:nomenclature-citation></tp:nomenclature-citation-list></tp:nomenclature><tp:treatment-sec sec-type="Material"><title>Material:</title><p>5 ♂, 3 ♀, 1 juv. (CUMZ), Thailand, Chiang Mai Province, Chom Thong District, Doi Inthanon National Park, Siriphum Waterfall, ca 1320 m, 18°32'49N, 98°30'57E, 13.10.2009, leg. S. Panha, J. Sutcharit &amp; N. Likhitrakarn; 2 ♂, 2 ♀ (CUMZ), same province, Wiang Kaen District, Doi Phatang, 25.10.2008, leg. S. Panha &amp; J. Sutcharit; 5 ♂, 2 ♀ (CUMZ), Lampang Province, Ngao District, Thum Pha Thai, 23.10.2008, leg. S. Panha, J. Sutcharit &amp; N. Likhitrakarn; 1 ♂, <!--PageBreak--><!--PageBreak-->1 ♀ (CUMZ), Chiang Rai Province, Mueang Chiang Rai District, Ban Pang Rim Kon, 10.07.2006, leg. S. Panha; 1 ♂ (CUMZ), same province, Thoeng District, Phucheefah, 10.07.2006, leg. S. Panha &amp; J. Sutcharit; 2 ♂, 1 ♀ (CUMZ), same province, Wiang Kaen District, Doi Pha Tang, 10.07.2006; 1 ♂, 2 ♀ (CUMZ), Phayao Province, Chiang Kham District, Nam Min Waterfall, 23.10.2008, leg. S. Panha &amp; J. Sutcharit; 2 ♂, 2 ♀ (CUMZ), Phrae Province, Rong Kwang District, Tham Pha Nang Khoi, ca 280 m, 18°22'10N, 100°21'12E, 9.10.2009, leg. S. Panha, J. Sutcharit &amp; N. Likhitrakarn; 2 ♂, 2 ♀ (CUMZ), same locality, 29.09.2010, leg. J. Sutcharit &amp; P. Pimvichai; 9 ♂, 6 ♀, 2 juv. (CUMZ), Nan Province, Pua District, Ton Tong Waterfall, ca 1130 m, 19°12'36N, 101°4'14E, 10.10.2009, leg. S. Panha, J. Sutcharit &amp; N. Likhitrakarn.</p><fig id="F34" position="float" orientation="portrait"><label>Figure 34.</label><caption><p><tp:taxon-name>Tylopus perarmatus</tp:taxon-name> Hoffman, 1973, ♂ from Ton Tong Waterfall (<bold>A–K</bold>). <bold>A</bold> habitus, live coloration <bold>B, C</bold> anterior part of body, dorsal and lateral views, respectively <bold>D, E</bold> segments 10 and 11, dorsal and lateral views, respectively <bold>F, G, H</bold> posterior part of body, lateral, dorsal and ventral views, respectively <bold>I, J</bold> sternal cones between coxae 4, subcaudal and sublateral views, respectively <bold>K</bold> midbody leg.</p></caption><graphic xmlns:xlink="http://www.w3.org/1999/xlink" xlink:href="ZooKeys-072-023-g034.jpg" position="float" orientation="portrait" xlink:type="simple"/></fig><fig id="F35" position="float" orientation="portrait"><label>Figure 35.</label><caption><p><tp:taxon-name>Tylopus perarmatus</tp:taxon-name> Hoffman, 1973, ♂ from Ton Tong Waterfall. <bold>A, B</bold> right gonopod, mesal and lateral views, respectively <bold>C–F</bold> distal part of right gonopod, mesal, lateral, suboral and subcaudal views, respectively. Scale bar: 0.2 mm.</p></caption><graphic xmlns:xlink="http://www.w3.org/1999/xlink" xlink:href="ZooKeys-072-023-g035.jpg" position="float" orientation="portrait" xlink:type="simple"/></fig><fig id="F36" position="float" orientation="portrait"><label>Figure 36.</label><caption><p><tp:taxon-name>Tylopus perarmatus</tp:taxon-name> Hoffman, 1973, ♂ from Ton Tong Waterfall. <bold>A, B</bold> right gonopod, lateral and mesal views, respectively. Scale bar: 0.5 mm.</p></caption><graphic xmlns:xlink="http://www.w3.org/1999/xlink" xlink:href="ZooKeys-072-023-g036.jpg" position="float" orientation="portrait" xlink:type="simple"/></fig><fig id="F37" position="float" orientation="portrait"><label>Figure 37.</label><caption><p><tp:taxon-name>Tylopus perarmatus</tp:taxon-name> Hoffman, 1973, ♂ from Ban Pang Rim Kon (<bold>A, B</bold>), ♂ from Ton Tong Waterfall (<bold>C, D</bold>), ♂ from Phucheefah (<bold>E, F</bold>), and ♂ from Ton Tong Waterfall (<bold>G, H</bold>). <bold>A–H</bold> distal part of right gonopod, lateral, mesal, lateral, mesal, lateral, mesal, lateral, and mesal views, respectively. Scale bar: 0.2 mm.</p></caption><graphic xmlns:xlink="http://www.w3.org/1999/xlink" xlink:href="ZooKeys-072-023-g037.jpg" position="float" orientation="portrait" xlink:type="simple"/></fig><fig id="F38" position="float" orientation="portrait"><label>Figure 38.</label><caption><p><tp:taxon-name>Tylopus perarmatus</tp:taxon-name> Hoffman, 1973, ♂ from Siriphum Waterfall (<bold>A, B</bold>), ♂ from Thum Pha Thai (<bold>C, D</bold>), ♂ from Tham Pha Nang Khoi (<bold>E, F</bold>), and ♂ from Thum Pha Thai (<bold>G, H</bold>). <bold>A–H</bold>: distal part of right gonopod, lateral, mesal, lateral, mesal, lateral, mesal, lateral, and mesal views, respectively. Scale bar: 0.2 mm.</p></caption><graphic xmlns:xlink="http://www.w3.org/1999/xlink" xlink:href="ZooKeys-072-023-g038.jpg" position="float" orientation="portrait" xlink:type="simple"/></fig></tp:treatment-sec><tp:treatment-sec sec-type="Remarks"><title>Remarks.</title><p>This species has long been known as perhaps the most widespread and common congener in northern Thailand, also showing considerable variation both in body texture and gonopod structure (<xref ref-type="bibr" rid="B6">Golovatch and Enghoff 1993</xref>). The new samples add to this variation in the gonopods often with spine <bold>h</bold> rather narrow and spiniform to broadly denti- or lobiform, and spine <bold>z</bold> nearly straight to strongly unciform (<xref ref-type="fig" rid="F34">Figs 34</xref><xref ref-type="fig" rid="F35"/><xref ref-type="fig" rid="F36"/><xref ref-type="fig" rid="F37"/>–<xref ref-type="fig" rid="F38">38</xref>)<!--PageBreak-->.</p></tp:treatment-sec><ref-list><ref id="B7"><mixed-citation xmlns:xlink="http://www.w3.org/1999/xlink" xlink:type="simple"><person-group><name name-style="western"><surname>Hoffman</surname><given-names>RL</given-names></name></person-group> (<year>1973</year>)<article-title> Descriptions and allocations of new or poorly known genera and species of Paradoxosomatidae from south-eastern Asia (Diplopoda: Polydesmida).</article-title><source>Journal of Natural History</source><volume>7</volume>:<fpage>361</fpage>-<lpage>389</lpage>.</mixed-citation></ref><ref id="B6"><mixed-citation xmlns:xlink="http://www.w3.org/1999/xlink" xlink:type="simple"><person-group><name name-style="western"><surname>Golovatch</surname><given-names>SI</given-names></name><name name-style="western"><surname>Enghoff</surname><given-names>H</given-names></name></person-group> (<year>1993</year>)<article-title> Review of the millipede genus <tp:taxon-name>Tylopus</tp:taxon-name>, with descriptions of new species from Thailand (Diplopoda, Polydesmida, Paradoxosomatidae).</article-title><source>Steenstrupia</source><volume>19</volume>:<fpage>85</fpage>-<lpage>125</lpage>.</mixed-citation></ref><ref id="B3"><mixed-citation xmlns:xlink="http://www.w3.org/1999/xlink" xlink:type="simple"><person-group><name name-style="western"><surname>Enghoff</surname><given-names>H</given-names></name></person-group> (<year>2005</year>)<article-title> The millipedes of Thailand (Diplopoda).</article-title><source>Steenstrupia</source><volume>29</volume> (<issue>1</issue>):<fpage>87</fpage>-<lpage>103</lpage>.</mixed-citation></ref></ref-list></tp:taxon-treatment>
